# Supplementary material for: 3,6-Dimethoxythieno[3,2-b]thiophene-Based Bifunctional Electrodes for High-Performance Electrochromic Supercapacitors Prepared by One-Step Electrodeposition
Source: Polymers (Basel). 2024 Aug 15;16(16):2313. doi: 10.3390/polym16162313 (PMC11359075; doi:10.3390/polym16162313)
Supplement: Supplementary file 1 [file polymers-16-02313-s001.zip]

Archive with 1 entries (1 files):
- polymers-3147791-supplementary.pdf
